# Supplementary material for: Tracking the clinico-microbiological profile and molecular characterization of dengue cases during the monsoon-season in Belagavi, Karnataka
Source: PLoS Negl Trop Dis. 2026 Jan 20;20(1):e0013883. doi: 10.1371/journal.pntd.0013883 (PMC12851443; doi:10.1371/journal.pntd.0013883)
Supplement: S4 Table — (XLSX) [file pntd.0013883.s004.xlsx]

## Sheet: Compile data
PATIENT DETAILS			CHIEF COMPLAINTS														Examination					LAB FINDINGS																VRDL Lab Dengue data					C-morbidities
S.NO	Lab Sl No	DOA	Fever/ Duration in Days	CHILLS / Duration in Days	MYALGIA/ Duration in Days	BACK ACHE / Duration in Days	HEAD ACHE / Duration in Days	NAUSEA / Duration in Days	VOMITING / Duration in Days	ABDOMINAL PAIN / Duration in Days	RETROOBITAL PAIN / Duration in Days	HEMETEMESIS / Duration in Days	MALENA / Duration in Days	HEMATURIA / Duration in Days	HEMOPTYSIS / Duration in Days	BLEEDING GUMS / Duration in Days	BP	PULSE( bpm)	P/A	Abd tenderness	Dengue with WS	HB g/dL	TOTAL COUNT 10³/µL	DLC N %	DLC/ L %	DLC E %	DLM M %	DLC B %	Platlet count	SGOT U/L	SGPT U/L	ALP U/L	TOTAL BILIRUBIN mg/dl	DIRECT BILIRUBIN mg/dl	URIA mg/dl	CREAT mg/dl	BUN	Dengue NS1 RESULT	Dengue IgM RESULT	Dengue serotype RESULT	DOD/DEATH	Days of Hospitilization	Hypertension	Diaebtes Mellitus Type 2
1	24001	2024-01-07	3	No	No	No	3	No	No	No	No	No	No	No	No	No	110/80mm hg	90	Soft heptomaylogy	HEPATOMEGALY	DWS	15.9	No	46	42	2	10	0	141000	26	19	76	0.53	0.23	20.3	1.16	9.48598	Positive	Positive	DEN2 Positive	2024-06-07	5
2	24002	2024-02-07	4	4	4	4	No	No	No	No	No	No	No	No	No	No	110/70mm hg	56	Soft heptomaylogy	HEPATOMEGALY	DWS	14.4	No	54	36	0	10	0	25000	387	247	114	1.02	0.6	44	1.16	20.5607	Negative	Positive	No	2024-05-07	3		yes
3	24003	2024-01-07	3	3	3	No	3	No	No	No	No	No	No	no	No	No	100/70	92	Soft ,non tender		DWOS	14.5	7	83	7	0	10	0	150000	34	20	96	0.72	0.37	33	0.97	15.4206	Positive	Positive	DEN2 Positive	2024-06-07	5
4	24004	2024-06-30	3	3	3	No	No	No	No	No	No	No	No	No	No	No	110/70	85	Soft ,non tender		DWOS	15.9	No	80	15	1	4	0	242000	18	32	105	0.82	0.5	19.4	0.93	9.06542	Negative	Positive	No	2024-03-07	3
5	24005	2024-01-07	4	4	Yes	No	4	No	No	No	4	No	No	No	No	No	13/70 mmhg	95	Soft ,non tender		DWOS	11.9	3.7	79	11	0	10	0	46000	72	33	44	0.36	0.16	18.1	0.69	8.45794	Negative	Positive	No	2024-07-07	6
6	24006	25-06-2024	5	5	5	No	No	No	No	No	No	No	No	No	No	No	120/70mm hg	78	Soft ,non tender		DWOS	12.3	No	84	8	4	4	0	331000	15	19	166	0.96	0.51	13.3	0.69	6.21495	Negative	Positive	No	15-07-2024	20		yes
7	24007	2024-01-07	3	3	3	No	2	No	No	No	No	No	No	No	No	No	114/80 mmhg	84	Soft, NT no organmegaly		DWOS	13.3	2	60	32	0	8	0	34000	144	73	129	0.48	0-12	19	0.5	8.8785	Negative	Positive	No	2024-07-07	6	yes	yes
8	24008	2024-03-07	6	6	6	No	No	No	No	4	No	No	No	No	No	No	110/80 mmhg	88	Soft Non tencler		DWOS	13.3	6.4	26	68	0	6	0	87000	19	33	48	1.2	0.47	10.9	0.9	5.09346	Negative	Positive	No	2024-07-07	4
9	24009	28-06-2024	4	4	4	No	No	2	2	No	No	No	No	No	No	No	100/60 mmhg	99	Soft , tenderners + @ epigastrium	TENDERNESS	DWS	11.3	4.8	73	15	2	10	0	18000	234	189	168	1.84	1.03	18.4	0.61	8.59813	Negative	Positive	No	2024-07-07	9	yes
10	24010	28-06-2024	3	3	No	No	No	No	No	No	No	No	No	No	No	No	110/70mm hg	86	Soft Non Tender		DWOS	17.7	5.1	62	33	4	1	0	11000	78	208	101	0.56	0.24	25.3	0.75	11.8224	Negative	Positive	No	2024-04-07	6
11	24011	2024-02-07	2	2	2	2	No	2	No	2	No	No	No	No	No	No	110/60mmmhg	88	Soft Non tencler		DWOS	12.9	8.5	599	30	1	10	0	10000	1117	649	239	0.59	0.4	76.1	1.1	35.5607	Positive	Positive	DEN2 Positive	2024-08-07	6		yes
12	24012	29-06-2024	5	5	5	No	No	3	3	3	No	No	No	No	No	No	90/60 mmhg	120	Soft Non tencler		DWOS	19.9	5.4	66	27	0	7	0	32000	119	52	88	1.22	0.66	38.4	1.26	17.9439	Negative	Positive	No	2024-04-07	5
13	24013	2024-02-07	4	No	5	No	No	No	No	No	No	No	No	No	No	No	120/80mm hg	88	Soft Nontender		DWOS	17.8	No	79	12	0	9	0	20000	97	112	136	0.81	0.32	21.8	0.84	10.1869	Positive	Positive	DEN3 Positive	2024-09-07	7
14	24014	2024-03-07	5	No	No	No	No	No	No	No	No	No	No	No	No	No	120/80 mmhg	80	Soft ,non tender		DWOS	13.6	6.2	74	20	0	6	0	128000	114	147	76	1.08	0.52	19.5	0.65	9.11215	Negative	Positive	No	2024-05-07	2
15	24015	2024-01-07	4	4	1	1	1	NO	NO	No	No	NO	No	No	No	No	110/70	88	Soft ,non tender		DWOS	14.6	6.2	78	19	0	3	0	161000	54	28	70	0.58	0.21	41.2	0.87	19.2523	Negative	Positive	No	2024-08-07	2
16	24016	2024-02-07	5	No	5	No	No	No	No	No	No	No	No	No	No	No	80/60 mmhg	88	Soft ,non tender		DWOS	16.7	6.7	59	33	0	8	0	11000	114	69	93	0.72	0.35	37.7	1.24	17.6168	Negative	Positive	No	2024-06-07	2
17	24017	2024-03-07	8	8	8	No	8	No	No	No	No	No	No	No	No	No	110/60 mmhg	106	Soft ,non tender		DWOS	10.7	4.5	85	5	0	10	0	258000	19	17	45	0.4	0.16	19.8	0.99	9.25234	Positive	Positive	DEN2 Positive	2024-10-07	7
18	24018	2024-01-07	No	No	3	No	No	4	4	No	No	No	No	No	No	No	120/80	80	Soft ,non tender		DWOS	14.7	4.8	37	52	1	10	0	45000	84	42	105	0.32	0.11	36.7	1.42	17.1495	Negative	Positive	No	No	0
19	24019	2024-03-07	4	4	No	No	No	No	No	1	No	No	No	No	No	No	106/70 mmhg	96	Soft , tenderners + @ epigastrium	TENDERNESS	DWS	16.2	16	55	35	0	10	0	87000	491	164	62	2.83	1.46	20.9	1.09	9.76636	Positive	Positive	DEN2 Positive	2024-08-07	5
20	24020	2024-01-07	4	4	4	No	No	No	No	No	No	No	No	No	No	No	106/80mm hg	76	Soft, Nontender, Bowel Sounds		DWOS	12.1	7.6	63	27	1	9	0	40000	71	34	220	0.8	0.3	10	0.55	4.6729	Negative	Positive	No	2024-09-07	8
21	24021	2024-01-07	4	4	4	No	No	No	No	3	No	No	No	No	No	No	110/70 mmhg	82	Soft Non tencler		DWOS	15.4	5.6	52	34	4	10	0	27000	117	65	177	0.38	0.21	27.1	1.02	12.6636	Negative	Positive	No	2024-05-07	4
22	24022	27-06-2024	4	No	No	No	No	No	No	No	No	No	No	No	No	No	130/80mm hg	92	Soft Nontender		DWOS	10.3	2.4	52	38	0	10	0	82000	57	17	77	1.06	0.18	27	0.89	12.6168	Negative	Positive	No	2024-04-07	7
23	24023	2024-01-06	2	2	No	No	No	No	No	No	No	No	No	no	No	No	110/70mmHg	86	Soft ,non tender		DWOS	15	6.3	83	11	0	6	0	159000	49	30	59	1.33	0.43	23.7	1.1	11.0748	Negative	Positive	No	No	0
24	24024	20-06-2024	5	5	No	5	5	No	No	No	No	No	No	No	No	No	120/70mm hg	96	Soft Nontender		DWOS	13.5	2	80	16	0	4	0	41000	972	342	65	1.05	0.59	15.3	0.78	7.14953	Negative	Positive	No	2024-04-07	14
25	24025	2024-03-07	4	No	No	No	No	No	No	No	No	No	No	No	No	No	124/78 mmhg	86	Soft ,non tender		DWOS	13.7	6.3	37	51	2	10	0	150000	100	74	63	0.4	0.2	19	0.99	8.8785	Negative	Positive	No	2024-06-07	3
26	24026	2024-02-07	5	5	5	No	5	No	No	No	No	No	No	No	No	No	110/70 mmhg	110	Soft, Nontender, Bowel Sounds		DWOS	12.9	10.8	72	20	0	8	0	20000	824	264	154	3.96	3.1	29.5	1.01	13.785	Positive	Positive	DEN2 Positive	27-07-2024(Death Date 8:36 pm)	25
27	24027	2024-02-07	4	4	No	No	No	No	No	No	No	No	No	No	No	No	120/80mm hg	74	Soft tender in NCR	TENDERNESS	DWS	No	No						No	No	No	No	No	No				EQUIVOCAL	Positive	No	2024-05-07	3
28	24028	2024-06-07	2	No	Yes	No	No	No	No	No	No	No	No	No	No	No	110/70 mm hg	50	Soft		DWOS	11.8	2.1	45	0	8	0	0	114000	141	67	63	0.35	0.04	20.1	0.73	9.39252	Positive	Positive	NEGATIVE	2024-11-07	5
29	24029	2024-07-07	3	3	3	No	3	No	No	No	No	No	No	No	No	No	120/80 mm hg	80	Soft Non Tender		DWOS	15.7	4.1	64	27	2	7	0	165000	79	72	82	0.7	0.42	32.6	1.02	15.2336	Negative	Positive	No	2024-11-07	4	yes	yes
30	24030	2024-07-07	5	5	No	No	No	No	5	5	No	No	No	No	No	No	10/70mm hg	70	Soft Non Tender		DWOS	14	7.2	51	36	3	10	0	90000	71	66	50	0.35	0.23	21.2	0.96	9.90654	Negative	Positive	No	13-07-2024	6
31	24031	2024-05-07	5	5	No	No	No	5	5	No	No	No	No	No	No	No	150/80mm hg	100	Soft Nontender		DWOS	12.8	1.6	68	28	0	4	0	163000	140	126	72	0.31	0.1	17.7	0.56	8.27103	Positive	Positive	NEGATIVE	2024-08-07	3	yes	yes
32	24032	2024-07-07	5	5	5	No	No	No	3	3	No	No	No	No	No	No	114/72 mmhg	95	Soft Non tencler		DWOS	14.9	1.6	52	38	0	10	0	52000	133	79	57	0.32	0.19	19.5	0.8	9.11215	Negative	Positive	No	2024-08-07	1
33	24035	2024-06-07	4	4	No	No	4	No	No	No	No	No	No	No	No	No	110/74 mm hg	94	Soft Non Tender		DWOS	12.3	2.2	52	38	0	10	0	106000	70	39	42	0.24	0.16	10	0.65	4.6729	Positive	Positive	NEGATIVE	2024-10-07	4
34	24036	2024-03-07	3	3	3	No	No	3	3	3	No	No	No	No	No	No	90/60 mmhg	110	Soft Non tencler		DWOS	8.7	21	70	22	0	1	0	8000	1526	159	137	5.72	4.33	54.1	1.54	25.2804	Negative	Positive	No	2024-09-07	6	yes	yes
35	24038	2024-06-07	5	5	No	No	5	No	No	No	No	No	No	No	No	No	120/80 mm hg	84	Soft Tender	TENDERNESS	DWS	16.3	4.8	62	28	0	10	0	8000	91	70	57	1.56	0.65	15.5	0.99	7.24299	Negative	Positive	No	2024-09-07	3
36	24039	2024-03-07	3	No	3	No	No	No	No	3	No	No	No	No	No	No	110/76mm hg	80	Soft Tender	TENDERNESS	DWS	17.1	3.5						139000	158	64	59	1.87	0.9	38.5	1.04	17.9907	Negative	Positive	No	2024-09-07	6
37	24040	2024-06-07	4	4	No	NO	No	No	No	No	No	NO	No	No	No	No	120/80	80	Soft Non tencler		DWOS	15.7	4.2	58	32	0	10	0	33000	103	82	72	0.56	0.17	18.8	0.88	8.78505	Negative	Positive	No	No	0
38	24043	2024-04-07	No	No	No	No	No	No	2	2	No	No	No	No	No	No	143/90mm hg	70	Soft Tender, epigastric	TENDERNESS	DWS	15.1	9.4	83	14	0	3	0	143000	59	73	82	0.5	0.28	23.7	1.23	11.0748	Negative	Positive	No	2024-08-07	4		yes
39	24044	2024-07-07	4	4	4	4	4	No	No	No	No	No	No	No	No	No	20/80mm hg	80	Soft, Nontender, Bowel Sounds		DWOS	16.9	9.9	59	31	0	10	0	150000	267	159	97	1.14	0.23	24.3	0.91	11.3551	Negative	Positive	No	2024-10-07	3
40	24045	2024-07-07	3	3	3	No	No	No	No	No	No	No	No	No	No	No	100/60 mmhg	80	Soft ,Bs+		DWOS	15.5	6.9	56	34				223000	90	77	105	0.5	0.22	31.1	0.93	14.5327	Negative	Positive	No	2024-12-07	5
41	24046	2024-07-07	5	5	No	No	No	2	No	No	No	No	No	No	No	No	110/70	60	Soft, Nontender,		DWOS	17.1	1.2	31	0	10	0		167000	82	28	48	0.72	0.4	21.3	1.1	9.95327	Positive	Positive	DEN2 Positive	2024-12-07	5
42	24047	2024-10-07	4	No	4	No	No	No	No	No	No	No	No	No	No	No	100/60mm hg	80	Soft Nontender, Bs+		DWOS	14.2	4.2	73	24	0	3	0	70000	60	47	59	0.38	0.18	22.8	0.78	10.6542	Positive	Positive	DEN2 Positive	13-07-2024	3
43	24048	2024-12-07	2	2	2	NO	1	NO	no	no	no	no	no	no	no	no	106/70mmHg	88	Soft, Nontender,		DWOS	15.7	4.1	70	23	0	7	0	170000	41	47	86	0.67	0.23	22.4	0.89`	10.4673	Positive	Positive	DEN2 Positive	No	0
44	24049	2024-08-07	2	2	No	No	2	No	1	No	No	No	No	No	No	No	90/60mm hg	106	Soft Tender	TENDERNESS	DWS	13.8	2.7	83	14	0	3		144000	69	35	41	0.63	0.34	33.6	1.04	15.7009	Negative	Positive	No	16-07-2024	8		yes
45	24050	2024-07-07	3	3	3	No	No	3	3	3	No	No	No	No	No	No	90/60 mmhg	110	Soft Non tencler		DWOS	8.7	21	70	22	0	1	0	91000	1526	159	137	5.72	4.33	54.1	1.3	25.2804	Negative	Positive	No	No	0	yes	yes
46	24051	2024-10-07	4	4	No	No	1	No	No	No	No	No	No	No	No	No	110/70mm hg	76	Soft Nontender		DWOS	17.3	3.4	47	44	1	8		47000	78	66	72	0.64	0.25	28.2	1.29	13.1776	Positive	Positive	NEGATIVE	13-07-2024	3
47	24052	2024-12-07	4	4	4	No	No	No	No	No	No	No	No	No	No	No	120/70mm hg	90	Soft, Nontender,		DWOS	16.6	3.1	61	28	1	10	0	14000	147	68	175	1	0.29	19.1	0.53	8.92523	Negative	Positive	No	17-07-2024	5		yes
48	24053	2024-09-07	2	No	No	No	2	2	2	No	No	No	No	No	No	No	110/80	90	SOFT		DWOS	12.6	1.9	68	28	7	0		80000	66	47	179	0.52	0.26	13.3	0.69	6.21495	Negative	Positive	No	15-07-2024	6
49	24054	2024-10-07	4	No	4	No	No	No	No	No	No	No	No	No	No	No	110/70	78	Soft, Nontender,		DWOS	11.3	16.2	84	9	2	5		346000	38	21	115	0.95	0.61	17.6	0.61	8.2243	Negative	Positive	No	13-07-2024	3
50	24055	2024-07-07	3	3	3	No	No	No	No	No	No	No	No	No	No	No	110/70 mmhg	72	Soft Non tencler		DWOS	7.6	1.3	70	23	7	0		97000	59	16	53	0.53	0.23	24.3	0.76	11.3551	Positive	Positive	DEN2 Positive	15-07-2024	8
51	24056	2024-09-07	8	No	8	No	No	8	No	No	No	No	No	No	No	No	120/80mm hg	76	Soft heptomaylogy	HEPATOMEGALY	DWS	15.7	11	49	41	0	10		244000	128	65	82	0.42	0.2	16.4	0.88	7.66355	Negative	Positive	No	15-07-2024	6
52	24057	2024-11-07	7	7	7	7	No	No	No	No	No	No	No	No	No	No	110/70mm hg	62	Soft Tender	TENDERNESS	DWS	15.6	1.9	67	24	4	5		10000	456	175	137	1.05	0.56	33.5	1.26	15.6542	Positive	Positive	NEGATIVE	17-07-2024	6
53	24058	2024-10-07	4	4	4	No	No	No	No	No	No	No	No	No	No	No	110/70 mmhg	88	Soft Non tencler		DWOS	16	No	73	17	0	10	0	165000	205	59	28	0.67	0.33	11.3	0.52	5.28037	EQUIVOCAL	Positive	No	15-07-2024	5
54	24059	2024-11-07	4	4	No	No	No	No	No	No	No	No	No	No	No	No	110/80mm hg	52	Soft Nontender, heptomaylogy	HEPATOMEGALY	DWS	14.4	No	69	25	0	10	0	321000	182	801	211	1.6	1.25	12.6	0.73	5.88785	Negative	Positive	No	17-07-2024	6
55	24060	2024-08-07	6	6	5	No	5	No	No	No	No	No	No	No	No	No	100//60 mmhg	110	Soft Non tencler		DWOS	10.3	31.3	66	9	1	6		677000	36	23	170	0.61	0.29	18.6	0.66	8.69159	Negative	Positive	No	15-07-2024	7		yes
56	24061	2024-10-07	3	3	3	No	3	No	No	No	No	No	No	No	No	No	110/70mm hg	56	Soft Nontender		DWOS	14.2	3.7	56	30	2	7		28000	137	98	70	0.58	0.27	34.9	0.93	16.3084	Positive	Positive	DEN2 Positive	13-07-2024	3
57	24062	2024-07-07	3	3	2	2	2	No	No	No	No	No	No	NO	NO	NO	100/70	66	Soft, Nontender,		DWOS	14.3	5.1	60	36	0	4	0	101000	63	37	120	0.85	0.4	38.2	0.87	17.8505	Positive	Positive	DEN2 Positive	No	0
58	24064	16-07-2024	8	No	3	No	3	No	No	No	No	No	No	No	No	No	118/72 mm hg	78	Soft Rv4 tender		DWOS	15.9	5.6	65	26	0	9	0	63000	52	95	52	0.64	0.35	14.1	0.77	6.58879	Negative	Positive	No	19-07-2024	3
59	24065	15-07-2024	4	No	4	No	No	No	No	No	No	No	No	No	No	No	120/80mm hg	88	Soft Nontender		DWOS	11.9	2.99	38	49	3	10	0	74000	98	27	68	1.37	0.6	18.3	0.74	8.5514	Negative	Positive	No	19-07-2024	4
60	24066	17-07-2024	No	No	5	No	No	5	No	No	5	No	No	No	No	No	110/90mm hg	70	Soft Non Tender		DWOS	14.4	4.9	38	50	6	6	0	118000	25	90	No	0.6	0.26	17	0.84	7.94393	Positive	Positive	DEN2 Positive	20-07-2024	3
61	24067	16-07-2024	4	4	No	No	No	No	No	No	No	No	No	No	No	No	110/80 mmhg	61	Soft Non tencler		DWOS	15.5	5.5						12000	22	28	114	1.84	0.73	13.9	0.83	6.49533	Negative	Positive	No	19-07-2024	3
62	24068	16-07-2024	5	5	No	No	No	No	No	4	No	No	No	No	No	No	90/60 mmhg	86	Soft ,non tender organmegaly		DWOS	10.4	7.2	72	16	0	7	0	217000	35	15	64	0.29	0.13	6.4	0.554	2.99065	Negative	Positive	No	21-07-2024	5
63	24069	16-07-2024	5	No	5	No	5	No	No	No	No	No	No	No	No	No	110/70 mm hg	84	Soft Tender in NCR	TENDERNESS	DWS	15.4	1.8	47	47	0	6	0	80000	201	219	48	0.41	0.26		10.1		Negative	Positive	No	20-07-2024	4
64	24070	14-07-2024	2	2	No	No	2	No	No	No	No	No	No	No	No	No	100/70mm hg	84	Soft Non Tender		DWOS	15.5	5.5	72	18	0	10	0	120000	28	21	114	1.84	0.73	13.9	0.83	6.49533	Negative	Positive	No	15-07-2024	1
65	24071	15-07-2024	6	No	5	No	No	No	No	No	No	No	No	No	No	No	110/70 mmhg	78	80 ph		DWOS	15.2	1.7	63	27	0	10	0	54000	96	41	48	0.61	0.33	16.9	1.05	7.8972	Negative	Positive	No	20-07-2024	5
66	24072	14-07-2024	4	No	5	No	No	No	No	No	No	No	No	No	No	No	120/80mm hg	88	Soft Nontender		DWOS	13.8	3.8	68	20	0	4	0	124000	321	231	256	0.5	0.16	17.7	0.56	8.27103	Negative	Positive	No	18-07-2024	4
67	24073	15-07-2024	2	No	2	No	No	No	No	No	No	No	No	No	No	No	110/80mm hg	90	Soft, tender,	TENDERNESS	DWS	14.6	1.3	80	14	1	5	0	39000	63	41	134	0.69	0.38	47.3	0.93	22.1028	Negative	Positive	No	19-07-2024	4		yes
68	24074	2024-11-07	4	4	4	No	No	No	No	No	No	No	No	No	No	No	110/70 mmhg	75	Soft ,non tender		DWOS	7.1	0.9	84	15	0	1	0	40000	24	23	78	2.24	1.05	11	0.64	5.14019	Negative	Positive	No	20-07-2024	9
69	24075	17-07-2024	4	No	4	No	No	No	No	No	No	No	No	No	No	No	130/80mm hg	105	Soft Nontender R+upper Quadrant, heptomaylogy +	HEPATOMEGALY	DWS	16	2.2	57	33	0	10	0	122000	86	60	89	0.51	0.3	11.9	1.16	5.56075	Positive	Positive	DEN1 Positive	22-07-2024	5
70	24077	2024-01-08	2	2	No	No	2	No	No	No	No	No	No	No	No	No	140/80mm hg	70	Soft, Nontender,		DWOS	10	2.3	68	27	0	5	0	28000	428	244	134	2.78	1.13	35.1	0.66	16.4019	Negative	Positive	No	2024-08-08	7
71	24078	2024-06-08	1	No	No	No	1	No	No	No	1	No	No	No	No	No	110/80mm hg	110	Soft Nontender		DWOS	11	4.7	81	10	0	9	0	261000	77	107	63	0.44	0.26	11.5	0.56	5.37383	Positive	Positive	DEN2 Positive	2024-10-08	4
72	24079	2024-07-08	4	No	No	No	No	No	No	No	No	No	No	No	No	No	100/70 mm hg	60	Soft Non Tender		DWOS	15.4	5.8	43	41	0	10	0	37000	67	61	72	0.57	0.36	14.1	0.87	6.58879	Negative	Positive	No	2024-10-08	3
73	24080	2024-07-08	6	No	No	No	6	No	No	6	6	No	No	No	No	No	100/70mm hg	72	Soft Nontender		DWOS	13.5	1.2	55	41	0	4	0	23000	271	249	448	0.42	0.13	28.8	0.81	13.4579	Positive	Positive	DEN2 Positive	2024-12-08	5
74	24081	2024-03-08	4	4	2	No	No	No	No	1	No	No	No	No	No	No	110/80mmhg	80	Soft Non tencler		DWOS	16	2.6	79	31	1	9	0	79000	96	44	98	0.52	0.25	11.6	1.45	5.42056	Negative	Positive	No	2024-09-08	6
75	24082	2024-07-08	4	4	4	No	No	No	4	4	No	No	No	No	No	No	110/70	88	Soft Non tencler		DWOS	20.7	7.1	76	17	1	6	0	10000	353	251	76	2.42	1.95	50.8	0.9	23.7383	Positive	Positive	DEN2 Positive	2024-10-08	3
76	24083	2024-07-08	4	4	No	No	No	No	4	No	4	No	No	No	No	No	130/80mm hg	70	Soft Non Tender		DWOS	14.6	1.3	56	36	0	8	0	106000	58	36	70	0.51	0.27	20	1.17	9.34579	Positive	Positive	DEN2 Positive	13-08-2024	6
77	24084	2024-02-08	5	5	5	No	No	No	No	no	No	No	No	No	No	No	110/70 mmhg	88	Soft ,non tender		DWOS	11.1	No	71	20	3	6	0	221000	24	50	49	0.87	0.32	20.3	0.4	9.48598	Negative	Positive	No	2024-09-08	7
78	24085	2024-05-08	2	2	1	No	1	No	No	No	1	No	No	No	No	No	100/70 mm hg	84	Soft Non Tender		DWOS	10.8	3.8	71	19	0	10	0	150000	30	21	61	0.39	0.24	18.9	0.68	8.83178	Positive	Negative	DEN2 Positive	2024-12-08	7	yes	yes
79	24086	2024-06-08	5	5	5	No	No	No	No	No	No	No	No	No	No	No	110/70 mmgh	98	Soft, NT		DWOS	14.9	2.6	34	56	0	10	0	77000	44	81	99	0.52	0.25	17.6	0.89	8.2243	Negative	Positive	No	2024-10-08	4
80	24087	2024-05-08	1	1	No	No	1	No	No	No	No	No	No	No	No	No	90/70 mmhg	100	Soft, NT		DWOS	12.8	4	88	9	0	3	0	162000	17	13	70	1.04	0.48	14.6	0.57	6.82243	Positive	Negative	DEN2 Positive	13-08-2024	8
81	24088	2024-06-08	3	3	4	No	No	No	No	No	No	No	No	No	No	No	176/80 mmgh	78	Soft, NT		DWOS	12.2	31.7	37	58	0	5	0	18000	88	45	63	0.35	0.21	12.03	0.61	5.6215	Negative	Positive	No	2024-10-08	4	yes
82	24089	2024-04-08	2	No	No	No	No	No	No	No	No	No	No	No	No	No	100/70mm hg	68	Soft Nontender		DWOS	15.1	3.2	73	16	1	10	0	118000	27	80	48	0.68	0.11	14.5	1.19	6.7757	Negative	Positive	No	2024-08-08	4
83	24090	2024-04-08	2	No	No	No	No	No	1	No	No	No	No	No	No	No	120/80 mmhg	82	Soft, NT		DWOS	15.3	3.9	67	29	0	4	0	139000	188	107	101	0.54	0.27	18	1.1	8.41121	Negative	Positive	No	2024-10-08	6
84	24091	30-07-2024	6	No	No	No	6	6	No	No	No	No	No	No	No	No	120/70mm hg	70	Soft, Nontender,		DWOS	14	2.8	36	54	1	9	0	15000	66	140	71	0.87	0.56	42.4	1.08	19.8131	Negative	Positive	No	2024-08-08	9
85	24856	28-09-2024	5	5	5	No	No	No	No	4	No	No	2	No	No	No	130/180 mmhg	74	Soft, tender, in RIF ,LIF	TENDERNESS	DWS	16.7	5.3	57	33	0	10	0	23000	133	67	133	0.55	0.34	102	3.06	47.6636	Negative	Positive	No	2024-03-10	5	yes
86	24857	30-09-2024	7	No	No	No	7	No	No	No	7	No	No	No	No	No	140/60mm hg	88	Soft tender in NCR	TENDERNESS	DWS	15.4	7.7	58	31	1	10	0	160000	42	48	66	0.38	0.19	16.5	0.76	7.71028	Negative	Positive	No	2024-03-10	3
87	24859	28-09-2024	2	2	2	No	No	No	No	No	No	No	No	No	No	No	110/80 mm hg	110	Soft, Nontender,		DWOS	13.3	5.8	83	10	0	7	0	105000	93	69	51	1.79	0.7	38	1.47	17.757	Positive	Positive	DEN2 Positive	2024-05-10	7
88	24860	27-09-2024	4	No	4	No	No	No	No	No	No	No	No	No	No	No	140/90mm hg	105	Soft, tender,	TENDERNESS	DWS	13.2	3.3	57	36	1	6	0	163000	27	37	61	0.16	0.07	30.1	0.81	14.0654	Positive	Positive	DEN2 Positive	2024-03-10	6	yes
89	24861	09-31-2024	4	4	4	No	4	No	No	4	No	No	4	No	No	No	104/70 mm hg	78	Soft, tender,	TENDERNESS	DWS	13.6	3.8	73	17	10	0	0	11000	119	23	129	1.03	0.74	29.6	1.08	13.8318	Negative	Positive	No	2024-05-10	4
